# Supplementary material for: A Transcriptomic Pipeline Adapted for Genomic Sequence Discovery of Germline-Restricted Sequence in Zebra Finch, Taeniopygia guttata
Source: Genome Biol Evol. 2021 Apr 26;13(6):evab088. doi: 10.1093/gbe/evab088 (PMC8245190; doi:10.1093/gbe/evab088)
Supplement: evab088_Supplementary_Data — Supplementary data are available at Genome Biology and Evolution online. [file evab088_supplementary_data.zip › suppTable1.xlsx]

## Sheet: supplemental_table1
Contig ID	qPCR Validated Gene	Proposed Category (1 = high-copy, 2 = low-copy divergent)	Length	q-value	Fold Change	Blastn of 245 Kinsella et al., 2019	Start	End
210		2	5022	0.000495341	2.08832	XM_012573365.1_UNC5C	4607	4778
550		1	4410	0.00180382	4.43237
551		1	4407	0.00530745	8.64326
553		1	9466	0.00129472	4.05009
554		1	9711	0.00518484	7.39443
620		1	3146	0.000555835	4.36252
621		1	3143	0.00265282	7.82254
623		1	2464	0.000233809	7.66681
624		1	2466	0.00287137	12.8129
728		1	3660	0.00686265	4.51861
735		1	4884	0.00259844	5.68918
736		1	4881	0.00319914	9.47011
739		1	36796	0.00360213	10.4981
740		1	36484	0.00152096	5.532
743		1	4925	5.21e-05	12.6542
744		1	4934	9.67e-05	10.4676
755		1	5569	0.00215228	4.88845
756		1	5556	0.00427545	9.18357
759		1	9207	0.0019299	4.99686
760		1	9189	0.00433352	7.4371
767		1	15818	0.00320175	5.24279
768		1	15794	0.00502136	8.37699
771		1	16038	0.00360817	5.00126
772		1	16074	0.00563809	8.70578
775		1	17039	0.00561163	8.3113	XM_012570048.1_ROBO1	3395	17039
776		1	17183	0.00240186	5.08007	XM_012570048.1_ROBO1	3401	17183
799		1	22607	0.00106321	4.07391
800		1	22576	0.00318375	7.559
807	GBE1	1	12635	0.00294269	4.54982	XM_012570030.1_GBE1	1443	7042
808	GBE1	1	12626	0.00555565	7.23576	XM_012570030.1_GBE1	1457	7041
819		1	15095	5.79e-05	15.9643
820		1	15092	5.21e-05	16.3309
831		1	5351	0.0031083	9.39928
832		1	4709	0.00321798	6.35302
835		1	4957	0.00506435	5.00778
836		1	4949	0.00570846	8.16987
847		1	22575	0.00746626	7.2558
848		1	22945	0.00433152	4.42939
851		1	5873	5.21e-05	13.9079
852		1	5870	8.6e-05	10.4357
855		1	11394	0.00709967	5.97719
856		1	11396	0.00413355	4.22853
875		1	8730	0.006319	7.39868
876		1	8744	0.00240446	4.27332
891		1	5616	0.00562278	6.73523
892		1	5469	0.00260637	3.70454
903		1	3668	0.00318764	5.00023
904		1	4323	0.00444986	9.89626
935		1	3572	0.00477248	9.44336
972		1	4658	0.00806518	2.41894	XM_012578155.1_SECISBP2L	3793	1
975		1	6534	6.75e-05	14.7767
976		1	6436	0.000108087	13.5386
979		1	8384	0.00152468	11.1879
980		1	8382	0.00294756	15.6569
983	DPH6	1	20214	5.21e-05	15.4779
984	DPH6	1	20220	5.21e-05	14.3971
991	DPH6	1	20291	5.21e-05	15.8328
992	DPH6	1	20297	5.21e-05	15.4943
995		1	31053	0.00377274	2.95455
996		1	27683	0.00472109	5.16064
1011		1	2688	0.00417982	5.09838
1012		1	2685	0.00547207	8.74887
1013		1	2353	0.00453518	10.1463
1059		1	16594	5.21e-05	16.1012
1060		1	16595	5.21e-05	16.6757
1279		1	4135	9.67e-05	14.2189
1280		1	4139	5.21e-05	14.7624
1311		1	6352	0.00366002	6.40011
1312		1	6944	0.00483391	8.30411
1335		1	3500	0.00228174	4.23535
1336		1	3497	0.0068074	6.99695
1367		1	3734	0.00215228	4.44644
1368		1	3711	0.00305353	8.09361
1379		1	7630	0.00172759	6.43127
1380		1	7666	0.00154556	11.2346
1395		1	7400	0.00445391	2.89094
1396		1	7415	0.0068074	4.84105
1439		1	9856	0.00416853	4.70072
1440		1	9860	0.00570047	8.15838
1447		1	8331	0.0023654	17.4996
1448		1	7175	0.000870896	8.68868
1455		1	4703	0.00733643	4.80468
1456		1	4707	0.00916127	4.66513
1475		1	2719	0.000329575	3.34464
1476		1	2718	0.00506141	7.77934
1483		1	9970	0.00125304	4.33415
1484		1	9966	0.00318764	9.7161
1507		1	2486	8.27e-05	11.5466
1508		1	2487	0.000107734	9.67725
1535		1	24436	0.00521312	8.30692
1536		1	20479	0.00329111	3.97601
1555		1	8319	0.000259992	7.65139	XM_004176897.2_COPS2	7388	714
1556		1	7347	0.000156876	4.75488	XM_004176897.2_COPS2	6710	717
1559		1	2022	0.00196097	5.21948	XM_012570031.1_LOC105758695_roundabout_homolog_1-like	600	710
1560		1	2021	0.00636832	9.26595	XM_012570031.1_LOC105758695_roundabout_homolog_1-like	602	712
1561		1	3442	0.00361147	10.1941
1571		1	19236	0.00188343	6.16679
1572		1	19037	0.00258231	10.2388
1599		1	16673	0.00286232	5.3377
1600		1	16863	0.00479478	8.78467
1623		1	5109	0.00318764	5.3224
1624		1	6194	0.00413355	9.24182
1655		1	2546	0.0015326	8.6607
1656		1	3313	0.00257397	14.2487
1679		1	35437	0.00542121	8.18578
1680		1	35758	0.00295144	4.99439
1695		1	23257	0.00521312	7.54484
1696		1	23291	0.00264684	4.26093
1703		1	5215	0.00771289	6.16671
1704		1	5222	0.00649531	4.55501
1710		1	2057	0.000291756	6.5639	XM_012573365.1_UNC5C	355	544
1711	DPH6	1	16494	5.21e-05	15.4795
1712	DPH6	1	16501	5.21e-05	15.8756
1715		1	30080	0.00460607	3.27061
1716		1	29350	0.00653816	6.13192
1719		1	10188	0.0080304	4.54409
1720		1	10365	0.0053022	2.97228
1743		1	13167	0.00284627	5.00999
1744		1	13038	0.00537601	8.71337
1747		1	6663	0.00229174	6.6164
1748		1	6371	0.00351228	9.14737
1759		1	5448	0.00558603	4.32437
1760		1	5434	0.0102145	6.75553
1767		1	5184	0.00657487	8.26619
1768		1	5187	0.00310481	5.72589
1775		1	14483	0.00329482	9.82624
1776		1	14490	0.00257397	5.74163
1803		1	8916	0.0019299	6.50703
1804		1	8852	0.00294756	8.82149
1807		1	4806	0.00318764	4.71118
1808		1	4943	0.00507922	8.19066
1819		1	2238	0.00276483	3.20528
1820		1	2238	0.00574957	4.39314
1823		1	7852	0.00608565	6.37659
1824		1	7673	0.00451361	4.11468
1835		1	4135	0.0044483	8.04301
1836		1	3871	5.55e-05	3.01636
1839		1	12646	0.00323052	4.30744
1840		1	12632	0.00667684	6.77903
1843		1	21490	0.00600489	5.43053
1844		1	21485	0.00563809	2.931
1845		1	2305	0.0131777	5.06287
1847		1	7277	0.00395956	3.09072
1848		1	7390	0.00638151	6.49415
1851		1	16007	0.00538649	7.13216	XM_012570048.1_ROBO1	11016	11226
1852		1	16026	0.00294269	4.8808	XM_012570048.1_ROBO1	11033	11244
1863		1	3325	0.00445391	10.7862
1864		1	2626	0.00215604	5.02193
1876		1	2514	0.00445391	2.45653	XM_012576052.1_LOC105759754	529	165
1876		1	2514	0.00445391	2.45653	XM_012577712.1_LOC100222634	2514	179
1879		1	2627	0.00316319	9.71244
1880		1	2637	0.000342126	4.66067
1883		1	4793	0.00240186	5.14572
1884		1	4785	0.00427545	6.54723
1887		1	4832	0.00172759	20.5756
1888		1	2401	0.00134367	10.3908
1895		1	4064	5.44e-05	11.9359
1896		1	4067	5.21e-05	9.98229
1903		1	4234	0.00232752	4.56997
1904		1	4221	0.00479478	7.92033
1907		1	11947	0.00155642	11.4687
1908		1	11941	0.00227662	15.967
1911		1	6768	0.00537456	3.5547
1912		1	6754	0.00256761	6.68727
1913		1	3075	0.000640887	8.83568
1923		1	7824	0.00405501	4.22825
1924		1	7184	0.00506876	6.3385
1939		1	2917	0.00109095	4.53652	XM_012570048.1_ROBO1	2120	2235
1940		1	2910	0.00525995	9.25703	XM_012570048.1_ROBO1	2115	2230
1943		1	5319	0.00586494	5.18594
1944		1	5320	0.00607424	4.61616
1947		1	3456	0.00631109	3.74616
1948		1	3450	0.00848158	6.69003
1976		1	8016	0.00506141	5.18968
1987		1	9171	0.00554121	2.96913	XM_012570048.1_ROBO1	7187	2592
1988		1	9783	0.00705507	6.40949	XM_012570048.1_ROBO1	7801	2591
2023	DPH6	1	8925	5.21e-05	14.443
2024	DPH6	1	8944	5.21e-05	14.9397
2025		1	2745	5.21e-05	19.1052
2035		1	14528	0.00779823	6.57303
2036		1	14545	0.00329307	4.24156
2051		1	7043	0.000806353	3.80344
2052		1	7036	0.00424811	7.34832
2155	GBE1	1	12665	0.00455447	8.07207	XM_012570030.1_GBE1	11819	11601
2156	GBE1	1	12676	0.00213183	3.82618	XM_012570030.1_GBE1	11827	11609
2167		1	2129	0.000283135	3.10596	XM_012570048.1_ROBO1	1272	1126
2168		1	2127	0.00431884	7.53635	XM_012570048.1_ROBO1	1269	1124
2183		1	8162	0.00359699	6.51523
2184		1	8153	0.00419428	7.90413
2185		1	2202	0.0037062	10.0792
2187		1	5349	0.00748815	2.18434
2188		1	5327	0.00297849	4.80436
2189		1	2214	0.000164938	5.72506
2195		1	11827	5.21e-05	15.48
2196		1	11821	5.85e-05	16.2968
2215		1	3949	6e-05	4.85804
2216		1	3940	0.00252553	13.7363
2219		1	9531	0.00196059	2.33457
2220		1	9538	0.00540509	3.41051
2223		1	10890	0.0030382	9.29873
2224		1	10909	0.000592017	5.72809
2227		1	3467	0.00361303	4.18116
2228		1	3475	0.00829335	5.58404
2231		1	4692	0.00303039	3.67438
2232		1	4689	0.00695497	7.65877
2235		1	5078	5.21e-05	18.5208
2236		1	5073	0.000149954	14.3104
2243		1	4083	0.00195861	6.64769
2244		1	3881	0.00279922	10.6691
2248		1	4294	0.00413355	7.49565
2251		1	9328	0.00294756	4.40712
2252		1	9325	0.00535309	8.47771
2255		1	7977	0.00167231	3.32134
2256		1	8241	0.00596531	7.33703
2259		1	5093	0.00180382	9.96181
2260		1	5095	0.00874217	6.19382
2263	DPH6	1	19122	5.21e-05	15.2089
2264	DPH6	1	19122	5.21e-05	15.3436
2287		1	3150	0.00605134	7.03824
2288		1	3154	0.00193122	4.03147
2315		1	7383	0.00516972	8.30986
2316		1	7396	0.00308997	5.26716
2319		1	4438	0.00797247	4.48902
2320		1	4428	0.0101318	3.65184
2327		1	14252	5.21e-05	16.399
2328		1	14250	5.85e-05	16.4452
2329	DPH6	1	5387	5.21e-05	12.9512
2333		1	3137	0.00376089	7.88181
2339		1	5650	0.00363013	4.98172	XM_012570048.1_ROBO1	1344	2864
2340		1	5652	0.00797247	3.56924	XM_012570048.1_ROBO1	1345	2865
2356		1	3115	0.00506876	2.49277
2358		1	5152	6.59e-05	14.366	XM_002199579.3_DPH6	381	304
2359		1	15148	5.21e-05	17.0242
2360		1	15035	5.21e-05	16.9258
2361	DPH6	1	7230	0.000153244	13.673
2363		1	4719	0.00382727	3.50549
2364		1	4713	0.00567815	5.63375
2370		1	2410	5.21e-05	17.6561
2371		1	6291	5.21e-05	18.3631
2372		1	6179	5.98e-05	18.4809
2373		1	7501	5.21e-05	13.5131
2382		1	2130	0.0019299	3.89506
2383		1	5818	0.00477362	6.39776	XM_012570048.1_ROBO1	4361	494
2384		1	5818	0.00240186	2.63387	XM_012570048.1_ROBO1	4354	493
2385		1	2769	0.00394311	3.47494	XM_012570048.1_ROBO1	2262	2216
2387		1	10061	0.00264684	4.67625
2388		1	10051	0.00539307	8.92297
2395		2	3761	0.00165002	2.08106
2396		1	3756	0.00158792	3.59406
2399		1	4307	0.00372063	6.78578
2400		1	4039	0.00464096	8.44433
2403		1	2296	0.00265282	3.1817
2404		1	2232	0.000291756	5.02046
2407		1	5033	5.21e-05	17.8103
2408		1	5037	5.21e-05	19.1184
2419		1	4541	0.00294756	5.03599
2420		1	4531	0.00820613	3.28242
2421		1	4484	0.00421152	6.12486
2423		1	2433	0.000208797	5.29263	XM_004176897.2_COPS2	32	2433
2424		1	2434	0.000201225	4.36914	XM_004176897.2_COPS2	32	2434
2431		1	5090	0.00448806	2.24465
2432		1	5123	0.00294756	3.51485
2439		1	5096	0.00257397	2.97958
2440		1	5097	0.00538771	7.92124
2441		1	3341	0.00469985	6.46444
2451		1	3388	9.67e-05	9.49657
2452		1	3392	0.00148851	7.10788
93636		1	2197	0.0140687	2.34277	XM_012577723.1_LOC105760874	814	1
100768		1	2310	5.21e-05	21.837
102176		1	2330	0.00172163	2.43374
113723		1	2521	0.000634537	2.98292
115682		1	2815	0.00536263	2.00513
117031		1	2358	0.0188164	2.15754
118578		1	2108	0.00250557	9.01136
120347		1	3006	0.00330537	2.78222
120785		1	2007	0.000647538	3.29337
124014		1	2397	0.00649531	6.4992
127259		1	3577	0.00350384	3.83069	XM_012570566.1_LOC105758464	1571	290
127259		1	3577	0.00350384	3.83069	XM_012570566.1_LOC105758464	3577	2897
127259		1	3577	0.00350384	3.83069	XM_012575943.1_LOC105759660	1475	1
127259		1	3577	0.00350384	3.83069	XM_012575943.1_LOC105759660	3577	2171
127259		1	3577	0.00350384	3.83069	XM_012576246.1_LOC105759919	1571	951
127259		1	3577	0.00350384	3.83069	XM_012576246.1_LOC105759919	3373	2171
127259		1	3577	0.00350384	3.83069	XM_012576350.1_LOC105760011	1605	582
127259		1	3577	0.00350384	3.83069	XM_012577723.1_LOC105760874	1607	286
127259		1	3577	0.00350384	3.83069	XM_012577723.1_LOC105760874	3577	1651
128051		1	2418	0.000118815	4.99609	XM_004176897.2_COPS2	967	1052
138505		1	4097	5.85e-05	16.2474
138508		1	2707	6e-05	12.1219
139683		1	2444	0.0113834	2.8506
139733	DPH6	1	3470	9.67e-05	11.0918
139900		1	2332	0.00741903	3.26532
140393		1	2417	0.00351228	6.983
142185		1	2176	0.00289567	2.10653
144105		1	3223	0.000246956	5.36888
144249		1	3058	8.89e-05	11.1931
146273		1	2948	0.00318764	4.41217
147067	DPH6	1	4030	5.21e-05	10.8969
147104		1	4515	0.00287667	12.6466
147300	DPH6	1	3927	5.21e-05	10.971
147825		1	2099	5.21e-05	8.53594
148048		1	4365	0.000203792	5.52325
148882		1	2588	0.00874542	2.86631
151423		1	2122	0.00881808	3.6331
152612		1	2742	5.21e-05	14.564
152675		1	2335	0.00428822	2.33863
152753		1	4865	0.00112079	4.92715	XM_012570566.1_LOC105758464	275	4365
152753		1	4865	0.00112079	4.92715	XM_012575943.1_LOC105759660	948	4706
152753		1	4865	0.00112079	4.92715	XM_012576246.1_LOC105759919	1282	3704
152753		1	4865	0.00112079	4.92715	XM_012576350.1_LOC105760011	3050	4706
152753		1	4865	0.00112079	4.92715	XM_012577723.1_LOC105760874	866	4369
153257		1	4095	0.00353509	4.38265
153575		1	2143	0.000167412	9.06175
154542		1	2117	0.0039464	3.37312
154592		1	4564	0.00085912	2.37822
154607		1	7867	0.000101825	4.67947
154635		1	3047	0.00344768	3.09812
155006		1	3869	0.000145278	8.90688
155020		1	2570	7.37e-05	15.2628
155067	DPH6	1	4984	5.21e-05	12.1826
155186		1	3515	0.000111636	5.96417
155234		1	3411	0.000125158	15.0041
155280		1	3101	0.00195861	14.7536
158000		1	2450	0.00508857	3.34286
158037		1	4460	5.21e-05	14.431
158077		1	2796	0.0160189	2.58279
158251		1	3056	0.00717229	6.13174
158254		1	3698	0.00175343	2.38646
158322	DPH6	1	2224	5.21e-05	10.2229
158520		1	3019	8.89e-05	13.1922
158911		1	2753	0.00518484	4.62511
159010		1	2570	9.67e-05	16.2001
159227		1	2778	5.21e-05	13.2069
159295		1	3550	5.21e-05	14.2558
160504		1	2772	0.00563809	4.48515
160643		1	2295	0.00992291	6.04236
160754		1	5857	0.000191135	7.42247
160835		1	2298	7.37e-05	11.6701
160849	DPH6	1	4880	7.47e-05	10.8626
160882		1	3081	5.21e-05	12.9348
160918		1	2743	5.21e-05	12.3691
161243		1	3449	0.00109946	2.84849
161259		1	2140	0.00227662	10.6577
161309		1	3552	5.21e-05	15.7089
161376		1	2115	0.00125105	9.65486
161420		1	2661	0.0067822	4.70497
161482		1	2707	5.55e-05	13.0692
161505		1	2333	0.00290027	7.81192
162091	DPH6	1	4091	5.21e-05	11.2401
162239		1	2205	0.0019299	9.13045
162265		1	4230	6e-05	16.2377
162283	DPH6	1	4282	5.21e-05	11.8522
162568		1	2743	5.21e-05	12.3573
162607		1	2082	5.21e-05	12.4888
162705		1	2864	5.21e-05	13.2671
162716		1	2068	0.00634321	2.91722
162739		1	3411	9.97e-05	15.4223
162743		1	3212	5.21e-05	12.0437
163032	GBE1	1	3642	0.00257397	4.47689	XM_012570030.1_GBE1	518	1949
163178		1	4434	0.0019299	2.28468
163189	DPH6	1	8477	5.21e-05	13.2581
163317		1	2969	0.00561163	4.53011
163356	DPH6	1	4138	5.21e-05	10.7181
163530	DPH6	1	4881	5.21e-05	10.9064
163582		1	2019	0.00831206	3.608
163667		2	4444	0.0063484	2.07002	XM_012573365.1_UNC5C	2556	2385
163675		1	2103	0.00124793	3.29305
163690		1	2317	0.00257397	4.7381
163749		1	2745	0.000217094	11.3804
163813		1	2798	0.00172262	2.70064
163940		1	2006	0.00303039	3.2737
164078		1	2570	0.000112498	13.8622
164211		1	2235	0.00294252	5.89595
164216		1	6237	5.21e-05	12.5205
164247		1	7074	5.21e-05	13.5131
164254		1	2314	0.00019808	12.0969
164256		1	6936	5.21e-05	16.4315
164410		1	2602	6.11e-05	15.7001
164464	DPH6	1	3702	5.85e-05	11.0673
164478		1	7053	5.85e-05	14.6545
164531		1	13211	9.59e-05	2.43927	XM_002193023.2_PSIP1	11721	919
164531		1	13211	9.59e-05	2.43927	XM_012573049.1_PHKA1	12803	12750
164533	DPH6	1	3036	6.39e-05	17.6199
164536	DPH6	1	2640	0.000108087	13.9097
164572		1	2171	0.00128846	4.40801
164577		1	3825	0.00327492	8.50592
164585		1	5656	5.21e-05	13.1353
164613		1	2570	0.0133562	2.13055
164760		1	2754	5.21e-05	13.0879
164797		1	2563	0.000625472	6.31594
164800		1	4117	0.00818835	2.09544
164804		1	3048	0.00783334	3.07499	XM_012570566.1_LOC105758464	2993	1
164804		1	3048	0.00783334	3.07499	XM_012575943.1_LOC105759660	526	1
164804		1	3048	0.00783334	3.07499	XM_012576246.1_LOC105759919	160	1
164804		1	3048	0.00783334	3.07499	XM_012576350.1_LOC105760011	160	1
164804		1	3048	0.00783334	3.07499	XM_012577723.1_LOC105760874	608	1
164812		1	3688	0.00188269	10.6605
164815	DPH6	1	8708	5.21e-05	13.3954
164885		1	3338	6.53e-05	14.1564
164992		1	2677	0.00421152	6.67741
164994	DPH6	1	9605	5.21e-05	13.6117
164997		1	2570	9.97e-05	12.5482
165189		1	10180	5.21e-05	18.5274
165271	DPH6	1	5884	5.21e-05	13.5827
165293	DPH6	1	4264	5.21e-05	16.7557
165369		1	12561	5.21e-05	15.7167
165374		1	3492	0.00246167	3.68839
165379		1	3040	0.00143384	4.3121
165458		1	2585	0.00649531	3.53909
165536	DPH6	1	4322	5.21e-05	11.213
165539		1	2238	0.0113991	5.29851
165571		1	5363	0.00985264	2.67432
165585		1	3982	0.00458505	8.33349
165628		1	9600	5.21e-05	14.1872
165642		1	5595	0.00349566	12.3346
165710		1	2255	0.00207705	11.9983
165733		1	2021	0.0109902	4.93103
165743		1	9440	5.21e-05	14.327
165749		1	2502	0.00329307	5.64582
165768		1	2429	0.00660502	4.18387
165773		1	2049	0.00797247	5.91076
165776		1	2383	0.00421152	5.61424
165783		1	4882	0.00561163	4.4701
165833		1	4893	0.00437604	5.39482
165861		1	2211	0.00361303	10.2985
165911		1	3099	0.00524241	4.81971
165921		1	7779	0.00475565	5.54341	XM_012570048.1_ROBO1	5712	4193
165934		1	2806	0.00275533	8.38685
165946		1	9748	6.71e-05	14.0141
165965		1	3192	0.00247518	7.06147
165968		1	7633	0.00710606	5.61368
165982		1	2223	0.00399247	7.74844	XM_012570048.1_ROBO1	1593	1448
166038		1	2840	0.00432868	2.49378
166061		1	3088	0.0025066	5.75541
166093		1	3288	0.00514047	4.27676
166107		1	2765	0.00014094	12.2522
166195		1	3411	5.21e-05	18.2741
166210		1	2473	0.0139746	6.57515
166221		1	3251	0.00314494	8.83989	XM_012570048.1_ROBO1	1408	1568
166262		1	4390	5.8e-05	5.77921
166278		1	2185	0.00105256	4.36082
166299		1	3082	0.00164864	13.9656
166312		1	6000	0.00696553	4.18459
166323		1	3401	5.21e-05	17.2305
166333		1	3796	0.0111574	3.92158
166358		1	9910	5.21e-05	16.6379
166371	DPH6	1	5628	9.67e-05	8.51026
166377		1	2123	0.00196334	19.0212
166384		1	2748	0.00394311	7.60906
166395		1	5716	6e-05	13.2357
166422		1	2862	0.00361303	4.7027
166444		1	3829	0.00318764	5.63741
166448		1	2462	0.0037062	6.19338
166462	DPH6	1	9424	5.21e-05	13.1279
166500		1	2992	0.00703216	4.06066
166556		1	3735	0.00421152	8.99569
166559		1	3795	0.00472303	6.72399
166579		1	2663	0.00325097	4.72922
166585		1	2977	0.00536956	6.18569
166590		1	3422	0.00804837	4.47209
166666		1	6078	0.00502607	4.92163
166720		1	5073	0.0053022	7.59652
166831		1	2137	5.21e-05	12.922
166841		1	9396	0.000150743	4.36151
166842		1	2548	0.00294756	11.2363
166872		1	5915	0.00134687	7.62957
166897		1	6240	5.21e-05	13.9508
166909		1	4028	0.0060895	5.36092
167008		1	2188	0.00256006	12.212
167048		1	5017	0.00426069	4.91194
167057		1	2345	0.00316319	10.5372
167075		1	3635	0.00384101	10.4761
167089		1	4038	0.00257397	11.6608
167098		1	3002	0.00181127	11.9306
167110		1	3796	0.00162119	5.356
167130		1	5135	0.00318614	2.35648
167131		1	3068	0.0157666	6.32238
167132		1	5143	0.00502136	5.41448
167139		1	2803	0.00258231	6.01138
167153		1	2981	0.00333687	4.92545	XM_012570048.1_ROBO1	345	317
167194		1	3765	0.00368276	10.3377
167242		1	4940	0.00361723	2.85004
167282		1	2850	0.00303039	10.3601
167414		1	5565	5.79e-05	13.413
167421		1	2786	0.00608649	3.94549
167453		1	2334	0.00172759	9.42693
167484		1	5371	0.00310481	4.32331
167560	BMP15	1	3571	0.000193472	10.4103	XM_002198516.3_BMP15	815	1149
167570		1	5250	0.00313737	9.4569	XM_012570048.1_ROBO1	3793	3913
167574		1	4726	0.0030382	8.77415
167577	DPH6	1	7455	5.46e-05	19.1148
167586		1	6351	0.00250101	11.1783
167590		1	5335	0.00040866	6.60022
167596		1	2177	0.0005459	3.79405	XM_012578155.1_SECISBP2L	2127	763
167681		1	4385	0.00321798	10.5717
167684		1	4475	7.17e-05	10.8997
167698		1	6573	0.00374497	7.07489
167699		1	5252	0.00207046	14.1522
167796		1	3295	0.00344768	10.4288
167799		1	2642	0.00456923	7.13681
167812		1	2700	0.00242704	11.3038
167833		1	3490	0.00303039	10.8176
167835	DPH6	1	5373	5.21e-05	11.5612
167836		1	6154	5.21e-05	13.4644
167845		1	4053	0.00361085	3.84415
167880		1	13050	5.46e-05	14.9885
167904		1	4173	0.00320175	10.7635
167909		1	3116	5.21e-05	18.9666
167918		1	2107	0.00193662	3.60915
167951		1	3533	0.00542121	5.28865
167955		1	3321	0.00285548	10.564
167956		1	3958	0.00358012	7.6026
167975		1	2304	0.00257397	10.9328
167980		1	4529	0.00318375	10.8832
167985		1	6160	0.00479478	5.23059
168018		1	2642	0.00167852	12.3807
168021		1	3118	0.000347028	4.67332
168024		1	2803	0.00188343	11.1094
168025		1	2313	0.00343939	11.0198
168035		1	2356	0.00323655	12.6084
168036		1	4670	0.00170481	3.66489	XM_012578155.1_SECISBP2L	4358	764
168046		1	7336	0.00294756	5.35295
168054		1	2404	0.0019299	3.29066
168083		1	2706	5.21e-05	12.3139
168096		1	4244	0.00294756	10.4154
168098		1	2482	0.000176783	12.4899
168118	DPH6	1	5302	5.21e-05	12.3845
168119		1	6157	0.00294756	10.4921
168122		1	5420	0.00328478	5.69357
168131		1	12038	0.000957842	3.85098
168135		1	4967	0.00264684	6.23663
168150		1	4774	0.00382727	8.4742
168151		1	8382	0.00287137	10.8789	XM_012570031.1_LOC105758695_roundabout_homolog_1-like	7658	7966
168151		1	8382	0.00287137	10.8789	XM_012570048.1_ROBO1	669	7966
168153		1	26956	0.00405501	4.82006
168155		1	12623	0.00485193	6.66496	XM_012570048.1_ROBO1	664	454
168157		1	10153	0.00396695	5.77615
168161	DPH6	1	10325	5.21e-05	14.2155
168166		1	5307	0.00292977	9.92794
168170		1	4840	0.0032304	9.2671
168195		1	6476	0.00176425	4.06196	XM_012573365.1_UNC5C	5542	5713
168199		1	3948	0.00154556	14.6101
168202		1	2320	0.00155642	9.27255
168225		1	3621	0.00294756	5.63208
168229		1	8932	0.00361085	5.26381
168231		1	3598	0.00365329	10.0952
168244		1	9602	5.21e-05	14.0907
168247		1	7247	0.00563809	5.31099
168256		1	6181	5.21e-05	13.568
168276		1	2630	0.0030382	10.1619
168285		1	4622	0.00326637	10.6152
168293		1	5825	0.0032194	10.8107
168308		1	4625	0.00294756	2.87901
168309		1	2157	0.00384229	9.60731
168310		1	2691	0.00187153	11.4573
168313		1	2009	0.00394311	7.13122
168330		1	3504	0.00271157	11.5252
168334		1	10088	0.00319914	10.0761
168336		1	12500	0.00621839	5.16263
168339		1	3759	0.00303039	10.7023	XM_012570048.1_ROBO1	1272	3442
168346		1	4359	0.000610719	4.63531
168369		1	5855	0.0090049	6.14925
168373		1	3193	0.00310481	5.51236
168374		1	8024	0.00010938	5.70737
168379		1	2915	0.00259844	10.6302
168385	Splicing Factor 38A	1	10582	0.00318764	5.22817
168387		1	2415	0.0134771	4.34068
168407		1	2938	0.00149583	10.9126
168411		1	22308	0.0044483	5.30601
168413		1	13227	0.00316319	5.40451
168415		1	2822	0.00310481	2.83789
168416		1	3348	0.00257397	10.5113
168437		1	7743	0.00649531	6.30624
168439		1	4551	0.0053523	3.65524
168444		1	5688	0.00117618	4.16792	XM_012578155.1_SECISBP2L	5117	769
168450		1	3537	0.00330537	10.0564
168451		1	5225	0.0058032	7.23754
168463		1	5710	0.000806353	3.73874
168464		1	2227	0.00221537	11.7011
168465	DPH6	1	6533	5.21e-05	19.1831
168468		1	6688	0.0037062	6.68776
168475		1	8300	0.00287137	11.615
168489		1	6114	0.00021722	4.7331
168492		1	3754	0.00097818	11.9985
168497		1	4844	5.21e-05	19.7337
168498		1	2609	0.00293852	10.8081	XM_012570048.1_ROBO1	1178	1384
168500		1	9991	0.00318764	11.2756	XM_012570048.1_ROBO1	610	1600
168502		1	5747	0.00274315	11.4429
168516		1	13378	0.00483584	5.21038
168517	GBE1	1	6428	0.00268599	2.17343	XM_012570030.1_GBE1	4887	481
168518		1	3798	0.0019299	10.9659	XM_012570048.1_ROBO1	2427	2841
168520		1	12040	0.00172647	11.458
170791		1	2108	0.00290027	8.35011
170792		1	2108	0.00330537	7.66449
172179		1	2959	0.0233685	2.78192
172180		1	2959	0.00932406	2.82084
172361		1	2168	0.00258231	6.41234
172362		1	2167	0.0032304	7.08131
172363		1	2238	0.0019299	3.14181
172364		1	2238	0.0037062	3.06882
172381		1	2167	0.00308997	8.73842
172382		1	2166	0.00431944	9.33706
172383		1	2239	0.00548391	2.96722
172384		1	2239	0.00867306	3.06609
172521		1	2959	0.0154641	2.77356
172522		1	2959	0.0198379	2.94884
173591		1	2551	0.00318764	3.31473
173592		1	2552	0.00753164	3.21533
174999		1	2547	0.0146639	4.04728
175000		1	2547	0.013643	4.23894
175731		1	2868	0.00338541	4.21461
175732		1	2868	0.0030817	4.05771
190457		1	6524	0.00303039	4.70592
190458		1	6521	0.0028254	4.9755
190459		1	6479	0.00310481	5.57719
190460		1	6479	0.00297925	5.56614
196031		1	2868	0.00739063	4.2087
196032		1	2868	0.00294252	4.42394
204085		1	18820	0.00670161	5.32321
204086		1	18822	0.006824	5.16779
204087		1	18823	0.00426069	3.28791
204088		1	18824	0.00496068	3.23382
204659		1	2209	0.00101168	8.34742
204660		1	2209	0.00229174	8.67251
207755		1	7277	0.0079072	2.94914
207756		1	7275	0.0109902	2.93738
207757		1	7280	0.0109136	2.60802
207758		1	7278	0.00899626	2.62819
211323		1	3154	0.00257397	7.31201
211324		1	3154	0.00290726	7.49356
236519		1	14189	0.00374378	5.1245	XM_012570048.1_ROBO1	13648	1877
236520		1	14186	0.00453518	5.66	XM_012570048.1_ROBO1	12138	625
236521		1	7673	0.00457931	4.52519	XM_012570048.1_ROBO1	7673	198
236522		1	7676	0.00444986	4.72631	XM_012570048.1_ROBO1	1	7479
236523		1	4145	0.00361085	4.93507	XM_012570048.1_ROBO1	3605	2920
236524		1	4145	0.00316319	4.93261	XM_012570048.1_ROBO1	541	1226
236641		1	14336	0.00699503	5.88484
236642		1	14332	0.00547207	6.27208
236643		1	3760	0.0067269	3.58539
236644		1	3760	0.00453737	3.67644
236645		1	4557	0.00686524	4.59809
236646		1	4560	0.00510998	4.29832
236647		1	3282	0.00854024	3.88964
236648		1	3285	0.00308464	3.50694
237437		1	6043	0.00667602	4.17091
237438		1	6042	0.00726766	4.01974
237439		1	6045	0.00723175	5.49781
237440		1	6045	0.00627283	5.36946
237659		1	5144	0.00502136	7.80881
237660		1	5149	0.00355857	7.0705
237891		1	6013	0.00264684	9.08915
237892		1	6012	0.00279922	9.46742
237893		1	2924	0.00162249	7.9857
237894		1	2923	0.00319914	9.06994
237897		1	4405	0.00165002	6.32669
237898		1	4405	0.00183983	6.29175
237901		1	2922	0.00434612	8.87081
237902		1	2923	0.00460214	8.11983
238119		1	2954	0.00863909	6.79755
238120		1	2956	0.006319	6.25187
238121	GRC Non-Coding	1	17240	0.00464442	3.65507
238122	GRC Non-Coding	1	17237	0.0063484	3.89786
238123	GRC Non-Coding	1	17224	0.00636059	5.6974
238124	GRC Non-Coding	1	17224	0.00624837	5.61615
238237		1	10373	0.00526323	5.46466
238238		1	10376	0.00526323	5.27044
238239		1	10360	0.00294756	3.70206
238240		1	10360	0.00319914	3.72954
238241		1	8458	0.00935249	3.09722
238242		1	8458	0.00805033	3.13944
238243		1	8451	0.0124896	3.67937
238244		1	8451	0.0151813	3.80951
238261		1	2204	0.013624	5.30784
238262		1	2207	0.0166397	3.96152
238263		1	7372	0.00834985	5.70697
238264		1	7373	0.00874572	5.31663
238265		1	4508	0.00412364	3.34609
238266		1	4507	0.006807	3.87385
238267		1	2300	0.00350384	6.46158
238268		1	2298	0.00365329	7.86614
238273		1	2365	0.00570846	3.38612
238274		1	2366	0.0025066	2.9829
238279		1	2203	0.00427545	4.97934
238280		1	2203	0.0044483	5.07019
238609		1	7943	0.00570325	5.33286
238610		1	7945	0.00419428	5.14713
238611		1	11042	0.00868273	4.29965
238612		1	11040	0.0134694	4.25431
238613		1	6367	0.00634486	4.71925
238614		1	6365	0.00874619	5.01667
238615		1	8895	0.00611301	2.67022
238616		1	8895	0.0134243	2.66399
239021		1	15074	0.00631109	5.62887
239022		1	15075	0.00682191	5.61023
239023		1	8902	0.00624153	3.42361
239024		1	8902	0.00510998	3.64071
239025		1	5249	0.00485772	3.69551
239026		1	5249	0.00570192	3.60546
239097		1	5886	0.00318764	5.06794
239098		1	5886	0.00229174	4.99732
239099		1	5890	0.00188269	5.57748
239100		1	5890	0.00237947	5.7714
239101		1	2462	0.00875084	4.51495
239102		1	2462	0.00513793	4.45761
239103		1	2461	0.00586586	6.69424
239104		1	2461	0.00444131	6.7062
239601		1	4610	0.0054821	6.72488
239602		1	4612	0.00506993	6.37967
239745		2	22441	0.00419428	2.03105
239746		1	22440	0.00562278	2.1286
239747		1	30717	0.0100813	3.11517
239748		1	30717	0.0084728	3.15018
239749		1	9625	0.00935249	2.23127
239750		1	9625	0.00596347	2.25944
239751		1	9584	0.0125037	3.00164
239752		1	9585	0.0102145	3.00485
239755		1	3820	0.0239575	2.42803
239756		1	3820	0.0143626	2.38934
239871		1	2253	0.000874791	9.83524
239872		1	2253	0.000777519	9.71132
239873		1	8189	0.000791506	5.20733
239874		1	8189	0.00024854	5.21786
239875		1	2252	0.000453374	8.69254
239876		1	2252	0.000714115	8.63019
239879		1	8188	0.000235312	5.51348
239880		1	8188	0.000108087	5.41923
240387		1	27942	0.00172918	3.70129
240388		1	27940	0.00168706	3.74624
240389		1	27918	0.00314494	5.77018
240390		1	27919	0.00318764	5.82527
240391		1	2046	0.00318764	6.05833
240392		1	2046	0.00320175	5.80205
240393		1	2049	0.000397075	3.85257
240394		1	2049	0.00213183	3.85271
240809		1	9254	0.011104	4.47002
240810		1	9254	0.0109964	4.47706
240811		1	4510	0.0126421	2.96207
240812		1	4507	0.0166085	3.2621
240813		1	3990	0.00271998	2.51444
240814		1	3990	0.00193122	2.46099
1479_GRC		1	5373	0.00318764	4.2478
1480_GRC		1	5381	0.00487709	10.2478
162620_GRC		1	3199	0.000610641	4.8401
167270_GRC		1	2791	0.00155434	4.3962	XM_012578155.1_SECISBP2L	1400	71
167470_GRC		1	6012	0.00394311	3.24239	XM_012578155.1_SECISBP2L	4278	398
168023_GRC		1	3477	0.00303039	10.8306
168469_GRC		2	18827	0.00305267	2.13507	XM_002188704.3_UGDH	986	3104
168469_GRC		2	18827	0.00305267	2.13507	XM_002189420.2_LIAS	12920	11753
169457_GRC		1	2281	0.00460859	2.67476	XM_012578155.1_SECISBP2L	1	1237
169458_GRC		1	2281	0.0028224	2.75515	XM_012578155.1_SECISBP2L	2281	1045
1872_GRC		2	4892	0.00577054	2.12857	XM_002188704.3_UGDH	43	4400
727_GRC		1	3671	0.00361085	2.80849
971_GRC		1	5716	0.000579851	5.93357	XM_012578155.1_SECISBP2L	4852	1
